# Supplementary material for: Integrated Bioinformatics and Machine Learning Analysis Identifies Inflammation-Related Biomarkers and Immune Infiltration Patterns in Atherosclerosis
Source: Genes (Basel). 2026 Jul 21;17(7):830. doi: 10.3390/genes17070830 (PMC13409607; doi:10.3390/genes17070830)
Supplement: Supplementary file 1 [file genes-17-00830-s001.zip]

Archive with 1 entries (1 files):
- genes-4375960-supplementary.pdf
